# Supplementary material for: Disruption of the homeodomain transcription factor orthopedia homeobox (Otp) is associated with obesity and anxiety
Source: Mol Metab. 2017 Aug 24;6(11):1419–28. doi: 10.1016/j.molmet.2017.08.006 (PMC5681237; doi:10.1016/j.molmet.2017.08.006)
Supplement: Supplementary file 4 [file mmc4.xls]

## Sheet: Study
Study:	Diabetes - 76
Animal ID:					OTP-R108W-B6-IC/7.1b	OTP-R108W-B6-IC/7.1c	OTP-R108W-B6-IC/7.1e	OTP-R108W-B6-IC/7.2b	OTP-R108W-B6-IC/7.2d	OTP-R108W-B6-IC/7.2g	OTP-R108W-B6-IC/7.4c
Genotype:					HOM	WT	HOM	HOM	HOM	WT	WT
Sex - Age:					f - 0	f - 0	m - 0	m - 0	m - 0	m - 0	f - 0
	All tissues immature but consistent with Day 0.
Tissue	Finding	Site	Descriptors
Salivary gland					0	NP	0	0	0	0	0
Lungs					0	0	0	0	0	0	0
Thyroid					NP	0	0	NP	0	0	NP
Trachea					0	0	0	NP	0	0	NP
Parathyroid gland					NP	NP	NP	NP	NP	NP	NP
Kidney					0	0	0	0	0	0	0
Heart					0	0	0	0	0	0	0
Tongue					0	0	0	0	0	0	0
Adrenal gland					NP	NP	0	0	0	0	0
Liver	Hematopoiesis, extramedullary				3	3	3	3	3	3	3
Pancreas					0	0	0	0	0	0	0
Gallbladder					NP	NP	NP	NP	NP	NP	NP
Spleen	Hematopoiesis, extramedullary				2	NP	2	NP	NP	2	2
Thymus					0	0	0	0	NP	0	0
Mesenteric lymph nod					NP	NP	NP	NP	NP	NP	NP
Oesophagus					NP	NP	NP	NP	NP	NP	NP
Duodenum					0	0	0	0	0	0	NP
Jejunum					0	0	0	0	0	0	0
Ileum					0	0	0	0	0	0	0
Colon					0	0	NP	NP	0	0	0
Caecum					0	NP	NP	NP	NP	NP	NP
Stomach					NP	0	0	0	0	NP	0
Testes					NA	NA	0	NP	0	0	NA
Seminal vesicles					NA	NA	NP	NP	NP	NP	NA
Epididymides					NA	NA	NP	0	0	NP	NA
Prostate					NA	NA	NP	NP	NP	NP	NA
Uterus					NP	NP	NA	NA	NA	NA	NP
Urinary bladder					NP	NP	0	0	NP	NP	NP
Skin					0	0	0	0	0	0	0
Muscle					0	0	0	NP	0	0	NP
Eye					0	0	0	0	0	0	0
Brain					0	0	0	0	0	0	0
Spinal cord					NP	NP	NP	0	0	NP	NP
Pituitary gland					0	NP	NP	NP	NP	NP	NP
Sciatic nerve					NP	NP	NP	NP	NP	NP	NP
Femur					0	NP	NP	NP	0	0	0
Nasal cavity					0	NP	0	0	0	0	0
Ovary					NP	NP	NA	NA	NA	NA	NP
Sternum					0	0	0	0	0	0	0
Harderian gland					NP	NP	0	0	NP	0	0
